# Supplementary material for: Machine Learning-Enabled Medical Devices Authorized by the US Food and Drug Administration in 2024: Regulatory Characteristics, Predicate Lineage, and Transparency Reporting
Source: Biomedicines. 2025 Dec 8;13(12):3005. doi: 10.3390/biomedicines13123005 (PMC12730494; doi:10.3390/biomedicines13123005)
Supplement: Supplementary file 1 [file biomedicines-13-03005-s001.zip]

Archive with 1 entries (1 files):
- biomedicines-3955173-supplementary.xlsx
