# Supplementary material for: Machine Learning-Enabled Medical Devices Authorized by the US Food and Drug Administration in 2024: Regulatory Characteristics, Predicate Lineage, and Transparency Reporting
Source: Biomedicines. 2025 Dec 8;13(12):3005. doi: 10.3390/biomedicines13123005 (PMC12730494; doi:10.3390/biomedicines13123005)
Supplement: Supplementary file 1 [file biomedicines-13-03005-s001.zip › biomedicines-3955173-supplementary.xlsx]

## Sheet: Sheet1
Supplementary Table S1. FDA Approval Timelines by Regulatory Pathway, Country of Origin, and Clinical Panel
Comparison Group	Median (IQR), days	Range (min–max)	p-value
Regulatory Pathway
510(k)	151 (102–216)	23–336	<0.0001¹
De Novo	372 (343–469)	251–887	—
Geographic Origin
United States	172 (106–230)	28–887	0.42¹
International	151 (106–230)	23–379	—
Medical Panel
Radiology	146 (90–211)	23–562	0.002²
Gastroenterology–Urology	29 (28–36)	27–201	—
Pathology	887 (887–887)	887–887	—
Abbreviations: IQR = interquartile range.
¹ Wilcoxon rank-sum test.
² Wilcoxon test comparing Radiology vs. all other panels combined.
